# Supplementary material for: Sucrose Transporter StSUT2 Affects Potato Plants Growth, Flowering Time, and Tuber Yield
Source: Curr Issues Mol Biol. 2023 Mar 22;45(3):2629–43. doi: 10.3390/cimb45030172 (PMC10047837; doi:10.3390/cimb45030172)
Supplement: Supplementary file 1 [file cimb-45-00172-s001.zip]

Archive with 1 entries (1 files):
- cimb-2186099-supplementary.pdf
